# Supplementary material for: The complete Chloroplast genome of Stachys geobombycis and comparative analysis with related Stachys species
Source: Sci Rep. 2024 Apr 12;14:8523. doi: 10.1038/s41598-024-59132-1 (PMC11014926; doi:10.1038/s41598-024-59132-1)
Supplement: Supplementary file 2 — Supplementary Table S1. [file 41598_2024_59132_MOESM2_ESM.xlsx]

## Sheet: Supplementary Table S1
TABLE S1 Genes present in the Stachys geobombycis CP genome.
Category	Gene group	Gene name
	Subunits of photosystem I	psaA,psaB,psaC,psaI,psaJ
	Subunits of photosystem II	psbA,psbB,psbC,psbD,psbE,psbF,psbH,psbI,psbJ,psbK,psbL,
		psbM,psbN,psbT,psbZ
	Subunits of NADH dehydrogenase	ndhA*,ndhB*(2),ndhC,ndhD,ndhE,ndhF,ndhG,ndhH,ndhI,ndhJ,ndhK
	Subunits of cytochrome b/f complex	petA,petB*,petD*,petG,petL,petN
	Subunits of ATP synthase	atpA,atpB,atpE,atpF*,atpH,atpI
Photosynthesis	Large subunit of rubisco	rbcL
	Subunits photochlorophyllide reductase	-
	Proteins of large ribosomal subunit	rpl14,rpl16*,rpl2*(2),rpl20,rpl22,rpl23(2),rpl32,rpl33,rpl36
	Proteins of small ribosomal subunit	rps11,rps12**(2),rps14,rps15,rps16*,rps18,rps19(2),rps2,rps3,
		rps4,rps7(2),rps8
	Subunits of RNA polymerase	rpoA,rpoB,rpoC1*,rpoC2
Self-replication	Ribosomal RNAs	rrn16S(2),rrn23S(2),rrn4.5S(2),rrn5S(2)
	Transfer RNAs	trnA-UGC*(2),trnC-GCA,trnD-GUC,trnE-UUC,trnF-GAA,trnG-GCC,trnH-GUG,trnI*(2),trnK-UUU*,trnL-CAA(2),trnL-UAA*,trnL-UAG,trnM-CAU(4),trnN-GUU(2),trnP-UGG,trnQ-UUG,trnR-ACG(2),trnR-UCU,trnS-CGA*,trnS-GCU,trnS-GGA,trnS-UGA,trnT-GGU,trnT-UGU,trnV-GAC(2),trnW-CCA,trnY-GUA
	Maturase	matK
	Protease	clpP**
	Envelope membrane protein	cemA
	Acetyl-CoA carboxylase	accD
	c-type cytochrome synthesis gene	ccsA
Other genes	Translation initiation factor	infA
	other	-
Genes of unknown function	Conserved hypothetical chloroplast ORF	ycf1,ycf15*(2),ycf2(2),ycf3**,ycf4
Notes:Gene*:Gene with one introns; Gene**:Gene with two introns; Gene(2):Number of copies of multi-copy genes;
