# Supplementary material for: The complete Chloroplast genome of Stachys geobombycis and comparative analysis with related Stachys species
Source: Sci Rep. 2024 Apr 12;14:8523. doi: 10.1038/s41598-024-59132-1 (PMC11014926; doi:10.1038/s41598-024-59132-1)
Supplement: Supplementary file 3 — Supplementary Table S2. [file 41598_2024_59132_MOESM3_ESM.xlsx]

## Sheet: Sheet1
TABLE S2 Statistics table of Codon usage .
Amino acid	Amino acid	Codon	RSCU								Codon of Nbumber
			S. affinis	S. byzantina	S. chamissonis	S. coccinea	S. geobombycis	S. japonica	S. palustris	S. sylvatica	S. affinis	S. byzantina	S. chamissonis	S. coccinea	S. geobombycis	S. japonica	S. palustris	S. sylvatica
Ter	*	UAA	1.5155	1.4694	1.4845	1.4651	1.5155	1.5155	1.5312	1.4651	30	28	29	29	30	29	29	29
Ter	*	UAG	0.7113	0.7347	0.7113	0.8023	0.7113	0.7113	0.7188	0.8023	14	14	14	14	14	14	14	14
Ter	*	UGA	0.7732	0.7959	0.8041	0.7326	0.7732	0.7732	0.75	0.7326	14	16	15	15	16	15	15	15
Ala	A	GCA	1.0548	1.0406	1.0486	1.0526	1.0533	1.0533	1.0461	1.0579	327	327	329	335	331	331	329	338
Ala	A	GCC	0.7097	0.7096	0.698	0.6819	0.7033	0.7033	0.7091	0.6854	220	223	219	217	221	221	223	219
Ala	A	GCG	0.5065	0.5473	0.5131	0.5185	0.5091	0.5091	0.5119	0.5196	157	172	161	165	160	160	161	166
Ala	A	GCU	1.729	1.7025	1.7402	1.7471	1.7343	1.7343	1.7329	1.7371	536	535	546	556	545	545	545	555
Cys	C	UGC	0.5103	0.5726	0.5179	0.5039	0.5141	0.5141	0.506	0.5	62	71	65	64	64	64	63	63
Cys	C	UGU	1.4897	1.4274	1.4821	1.4961	1.4859	1.4859	1.494	1.5	181	177	186	190	185	185	186	189
Asp	D	GAC	0.3759	0.3839	0.3834	0.3704	0.3796	0.3777	0.3796	0.3663	153	162	162	165	160	159	160	163
Asp	D	GAU	1.6241	1.6161	1.6166	1.6296	1.6204	1.6223	1.6204	1.6337	661	682	683	726	683	683	683	727
Glu	E	GAA	1.5301	1.5214	1.5287	1.5167	1.5336	1.5336	1.5314	1.5222	827	855	866	907	868	868	866	908
Glu	E	GAG	0.4699	0.4786	0.4713	0.4833	0.4664	0.4664	0.4686	0.4778	254	269	267	289	264	264	265	285
Phe	F	UUC	0.6293	0.6011	0.6207	0.6346	0.6219	0.6193	0.6224	0.6396	376	391	387	415	389	388	389	418
Phe	F	UUU	1.3707	1.3989	1.3793	1.3654	1.3781	1.3807	1.3776	1.3604	819	910	860	893	862	865	861	889
Gly	G	GGA	1.5545	1.5554	1.5581	1.566	1.5591	1.5607	1.5591	1.561	595	607	610	626	610	611	610	624
Gly	G	GGC	0.4546	0.4715	0.4572	0.4428	0.4524	0.4521	0.455	0.4428	174	184	179	177	177	177	178	177
Gly	G	GGG	0.708	0.7149	0.7075	0.7179	0.7105	0.7101	0.7131	0.7205	271	279	277	287	278	278	279	288
Gly	G	GGU	1.2828	1.2582	1.2771	1.2733	1.278	1.2771	1.2728	1.2758	491	491	500	509	500	500	498	510
His	H	CAC	0.4418	0.4545	0.4597	0.4604	0.4501	0.4501	0.4492	0.4595	110	115	117	122	115	115	115	122
His	H	CAU	1.5582	1.5455	1.5403	1.5396	1.5499	1.5499	1.5508	1.5405	388	391	392	408	396	396	397	409
Ile	I	AUA	0.8833	0.8978	0.893	0.8969	0.8909	0.8925	0.8898	0.8895	535	559	559	580	558	559	557	574
Ile	I	AUC	0.6092	0.6022	0.6006	0.6108	0.6099	0.6067	0.607	0.6183	369	375	376	395	382	380	380	399
Ile	I	AUU	1.5074	1.5	1.5064	1.4923	1.4992	1.5008	1.5032	1.4923	913	934	943	965	939	940	941	963
Lys	K	AAA	1.544	1.5478	1.5478	1.5302	1.5446	1.5463	1.5455	1.5293	843	890	890	925	892	893	891	926
Lys	K	AAG	0.456	0.4522	0.4522	0.4698	0.4554	0.4537	0.4545	0.4707	249	260	260	284	263	262	262	285
Leu	L	CUA	0.8138	0.8093	0.815	0.8238	0.8202	0.8198	0.8202	0.8143	306	314	318	335	320	320	320	331
Leu	L	CUC	0.3644	0.3789	0.3845	0.391	0.3819	0.3843	0.3845	0.3961	137	147	150	159	149	150	150	161
Leu	L	CUG	0.4096	0.4124	0.4152	0.4254	0.405	0.4048	0.405	0.4231	154	160	162	173	158	158	158	172
Leu	L	CUU	1.2926	1.2912	1.2738	1.2738	1.2764	1.2784	1.2764	1.2718	486	501	497	518	498	499	498	517
Leu	L	UUA	1.9043	1.8995	1.8992	1.859	1.9094	1.9035	1.8992	1.8647	716	737	741	756	745	743	741	758
Leu	L	UUG	1.2154	1.2088	1.2123	1.227	1.2072	1.2092	1.2149	1.23	457	469	473	499	471	472	474	500
Met	M	AUG	1	1	1	1	1	1	1	1	517	527	533	551	532	533	533	552
Asn	N	AAC	0.4848	0.492	0.502	0.4911	0.4926	0.4906	0.4955	0.4873	232	246	253	262	249	248	250	260
Asn	N	AAU	1.5152	1.508	1.498	1.5089	1.5074	1.5094	1.5045	1.5127	725	754	755	805	762	763	759	807
Pro	P	CCA	1.0776	1.0504	1.073	1.0697	1.0698	1.0655	1.0655	1.0634	243	245	250	261	249	248	248	260
Pro	P	CCC	0.9091	0.9046	0.9056	0.8975	0.9108	0.9108	0.9108	0.9039	205	211	211	219	212	212	212	221
Pro	P	CCG	0.6075	0.6431	0.6137	0.6311	0.6101	0.6144	0.6144	0.6299	137	150	143	154	142	143	143	154
Pro	P	CCU	1.4058	1.4019	1.4077	1.4016	1.4092	1.4092	1.4092	1.4029	317	327	328	342	328	328	328	343
Gln	Q	CAA	1.5172	1.5205	1.5255	1.5349	1.523	1.5236	1.5236	1.5385	572	593	598	627	597	598	598	630
Gln	Q	CAG	0.4828	0.4795	0.4745	0.4651	0.477	0.4764	0.4764	0.4615	182	187	186	190	187	187	187	189
Arg	R	AGA	1.7331	1.7487	1.7591	1.7745	1.7545	1.7559	1.7674	1.7773	368	385	387	404	386	386	390	407
Arg	R	AGG	0.617	0.6359	0.6182	0.6369	0.6136	0.6141	0.6118	0.6332	131	140	136	145	135	135	135	145
Arg	R	CGA	1.2951	1.2672	1.2955	1.2914	1.2955	1.2919	1.2915	1.2838	275	279	285	294	285	284	285	294
Arg	R	CGC	0.5228	0.545	0.5045	0.4963	0.5136	0.514	0.5121	0.4934	111	120	111	113	113	113	113	113
Arg	R	CGG	0.5322	0.5314	0.5455	0.5359	0.5455	0.5459	0.5438	0.5459	113	117	120	122	120	120	120	125
Arg	R	CGU	1.2998	1.2718	1.2773	1.265	1.2773	1.2782	1.2734	1.2664	276	280	281	288	281	281	281	290
Ser	S	AGC	0.3575	0.3761	0.3586	0.3491	0.3553	0.3548	0.3586	0.3521	96	105	100	101	99	99	100	102
Ser	S	AGU	1.3147	1.2788	1.2983	1.265	1.3026	1.3011	1.2983	1.2601	353	357	362	366	363	363	362	365
Ser	S	UCA	1.0615	1.0818	1.0938	1.1129	1.0909	1.0896	1.0903	1.1082	285	302	305	322	304	304	304	321
Ser	S	UCC	1.054	1.0388	1.0508	1.0472	1.0443	1.0466	1.0436	1.046	283	290	293	303	291	292	291	303
Ser	S	UCG	0.6108	0.6376	0.6133	0.6359	0.61	0.6129	0.6097	0.6318	164	178	171	184	170	171	170	183
Ser	S	UCU	1.6015	1.5869	1.5852	1.5899	1.5969	1.595	1.5995	1.6018	430	443	442	460	445	445	446	464
Thr	T	ACA	1.1304	1.1214	1.1129	1.1249	1.1304	1.1304	1.1263	1.1346	310	321	318	331	323	323	321	333
Thr	T	ACC	0.8022	0.8245	0.8049	0.785	0.8049	0.8049	0.8	0.7871	220	236	230	231	230	230	228	231
Thr	T	ACG	0.4704	0.4681	0.4794	0.4928	0.4759	0.4759	0.4807	0.494	129	134	137	145	136	136	137	145
Thr	T	ACU	1.5971	1.586	1.6028	1.5973	1.5888	1.5888	1.593	1.5843	438	454	458	470	454	454	454	465
Val	V	GUA	1.4786	1.4668	1.4703	1.4776	1.4709	1.4709	1.4763	1.478	441	447	451	471	449	449	451	470
Val	V	GUC	0.4459	0.4791	0.4727	0.4706	0.4586	0.4586	0.4583	0.4654	133	146	145	150	140	140	140	148
Val	V	GUG	0.5532	0.5381	0.5542	0.5616	0.5536	0.5536	0.5499	0.5597	165	164	170	179	169	169	168	178
Val	V	GUU	1.5222	1.516	1.5029	1.4902	1.5168	1.5168	1.5155	1.4969	454	462	461	475	463	463	463	476
Trp	W	UGG	1	1	1	1	1	1	1	1	379	382	385	406	386	387	386	407
Tyr	Y	UAC	0.376	0.3845	0.3887	0.3828	0.3818	0.3808	0.3842	0.3774	147	154	158	160	155	155	156	157
Tyr	Y	UAU	1.624	1.6155	1.6113	1.6172	1.6182	1.6192	1.6158	1.6226	635	647	655	676	657	659	656	675
